# Supplementary material for: The Autophagy-Related Organelle Autophagoproteasome Is Suppressed within Ischemic Penumbra
Source: Int J Mol Sci. 2021 Sep 26;22(19):10364. doi: 10.3390/ijms221910364 (PMC8508911; doi:10.3390/ijms221910364)
Supplement: Supplementary file 1 [file ijms-22-10364-s001.zip]

Archive with 1 entries (1 files):
- ijms-1350736-supplementary.pdf
